# Supplementary material for: The Response of Rhizosphere Microbial C and N-Cycling Gene Abundance of Sand-Fixing Shrub to Stand Age Following Desert Restoration
Source: Microorganisms. 2024 Aug 23;12(9):1752. doi: 10.3390/microorganisms12091752 (PMC11434391; doi:10.3390/microorganisms12091752)
Supplement: Supplementary file 1 [file microorganisms-12-01752-s001.zip]

Archive with 8 entries (8 files):
- Figure S1-S5 caption.docx
- Figure S1.tiff
- Figure S2.tif
- Figure S3.tif
- Figure S4.tif
- Figure S5.tif
- Highlights.docx
- Supplementary Table S1-S3.docx
